# Supplementary material for: Genome-Wide Identification, Characterization and Expression Analysis of TCP Transcription Factors in Petunia
Source: Int J Mol Sci. 2020 Sep 9;21(18):6594. doi: 10.3390/ijms21186594 (PMC7554992; doi:10.3390/ijms21186594)
Supplement: Supplementary file 1 [file ijms-21-06594-s001.zip]

Archive with 9 entries (7 files):
- ijms-910540-supplementary/
- ijms-910540-supplementary/IJMS_PDF/
- ijms-910540-supplementary/IJMS_PDF/Figure S1.pdf
- ijms-910540-supplementary/IJMS_PDF/Figure S2.pdf
- ijms-910540-supplementary/IJMS_PDF/Figure S3.pdf
- ijms-910540-supplementary/IJMS_PDF/Table S1.pdf
- ijms-910540-supplementary/IJMS_PDF/Table S2.pdf
- ijms-910540-supplementary/IJMS_PDF/Table S3.xlsx
- ijms-910540-supplementary/IJMS_PDF/Table S4.pdf
