# Supplementary material for: Genome-Wide Identification, Characterization and Expression Analysis of TCP Transcription Factors in Petunia
Source: Int J Mol Sci. 2020 Sep 9;21(18):6594. doi: 10.3390/ijms21186594 (PMC7554992; doi:10.3390/ijms21186594)
Supplement: Supplementary file 1 [file ijms-21-06594-s001.zip › ijms-910540-supplementary/IJMS_PDF/Table S3.xlsx]

## Sheet: Sheet1
Table S3.	Promoter analysis of the petunia TCP gene family.
Element	Function			Gene name
		PaTCP5	PaTCP17	PaTCP13	PaTCP2	PaTCP24a	PaTCP24b	PaTCP10	PaTCP3a	PaTCP3b	PaTCP4a	PaTCP4b	PaTCP18a	PaTCP18b	PaTCP18c	PaTCP1a	PaTCP1b	PaTCP12a	PaTCP12b	PaTCP19a	PaTCP19b	PaTCP9	PaTCP11	PaTCP6	PaTCP20	PaTCP14a	PaTCP14b	PaTCP15	PaTCP21	PaTCP7	PaTCP8	PaTCP22	PaTCP23
3-AF1 binding site	light responsive element		1					1	1				1															1				1
A-box	cis-acting regulatory element							1				1													1
AAGAA-motif		3	1	1	1	2	3		3	2			2	1	2	3	1	1		1				3	1	3	2	2	1		2	7
ABRE	cis-acting element involved in the abscisic acid responsiveness	1	3	2		2	1	1	1		1	6	3	1	1			1	1	1	5	1	1	1	2	2	1			2			1
AC-I																					1								1		2	1
AC-II																															1
ACE	cis-acting element involved in light responsiveness		1
AE-box	part of a module for light response			2						1						1		1										1			2	2
ARE	cis-acting regulatory element essential for the anaerobic induction	1		1	4	4	6		1	2	1	1	1	3	1		3	1	2	1		1			2		1	1	2	2	1	1
AT-rich element	binding site of AT-rich DNA binding protein (ATBP-1)		1														1	1									1	1
AT-rich sequence	element for maximal elicitor-mediated activation (2copies)				1							1													1
AAAC-motif	light responsive element	1
ATC-motif	part of a conserved DNA module involved in light responsiveness			2				1			1								1
ATCT-motif	part of a conserved DNA module involved in light responsiveness	1		2		1		1																1						1
AuxRR-core	cis-acting regulatory element involved in auxin responsiveness			1																	1				1
Box 4	part of a conserved DNA module involved in light responsiveness	2	3	1	2		2	1		1	2		3	2		1	1	1	3		2	1		1	1				1	2	1		2
Box II	part of a light responsive element	1										1
Box III	protein binding site		1															1
CAAT-box	common cis-acting element in promoter and enhancer regions	27	26	21	21	12	14	30	20	15	23	21	25	17	22	25	26	23	25	31	27	19	27	42	30	30	22	22	32	16	25	17	38
CAT-box	cis-acting regulatory element related to meristem expression			3				1	2			1	1	3			1	1					2	1						2		1	1
CCAAT-box	MYBHv1 binding site				1			1				1						1			1
CCGTCC-box	cis-acting regulatory element related to meristem specific activation							1				1													1
CGTCA-motif	cis-acting regulatory element involved in the MeJA-responsiveness			1				3	2			1				2		1		2			3		2					3		1
CTAG-motif					1					1			1	1								1							1
DRE core																									1
ERE	ethylene-responsive element		2	1	1	2				1	2							1	4		1	3		1	1	2	1				1		1
G-Box	cis-acting regulatory element involved in light responsiveness					1	1	1	1			2	2	1	1				1		4	1	2	1	2	1	1						1
G-box	cis-acting regulatory element involved in light responsiveness	1	1	3	1	1					1	5	2	1	2			1	1	1	2		1	1		2	1			2		1	1
GA-motif	part of a light responsive element			1																				1	1
GARE-motif	gibberellin-responsive element				2																		3		1					1			1
GATA-motif	part of a light responsive element	1	1			1			1	2	1	1	2	4			1		2	1										2
GCN4_motif	cis-regulatory element involved in endosperm expression																1	1										1
GT1-motif	light responsive element		2	1				2		2	1	2		1		4	2	1	2	1				1	1				1	2	2	1	1
HD-Zip 1																1	1							1					1
HD-Zip 3	protein binding site																									1	1
I-box	part of a light responsive element								1	1	1			1				1	1					1							1
LAMP-element	part of a light responsive element			1	1					1	1	1												1							1
CAG-motif	part of a light response element		1
L-box	part of a light responsive element																														1
LTR	cis-acting element involved in low-temperature responsiveness		1				1	2		1			1											1							4		1
MBS	MYB binding site involved in drought-inducibility		1			2	1	1				1	2	1	1	2							2						2	1			1
MBSI	MYB binding site involved in flavonoid biosynthetic genes regulation																			1				1				1
MRE	MYB binding site involved in light responsiveness	2	1	1	1	1					2		1		1	2	2				1			1	1	1		1			1		1
MYC		4	3	5	4	1	2	3	1	1	3	2	4	2	2	1	1	5	1	3	1	1	3	3	5	1	2	2	5	1	2	4	2
Myb		2	2		2	2	1	2		1	1	2	3	1	2	2				1	2	3	2					1	2	4			3
MYB			2	1	7	3	1	1	3	3	1	4	2		2	2	2	3	5	2	3	2	6	2	5		2	1	2	6	5	4	2
MSA-like	cis-acting element involved in cell cycle regulation																				1
O2-site	cis-acting regulatory element involved in zein metabolism regulation		1		1			1	3	2							1					1		1						2		1	1
P-box	gibberellin-responsive element		1				1		2	2			1			1							1	1
RY-element	cis-acting regulatory element involved in seed-specific regulation	1																							1			1
SARE	cis-acting element involved in salicylic acid responsiveness																		1
Sp1	light responsive element																												1				1
TATA-box	core promoter element around -30 of transcription start	12	17	21	10	22	17	21	7	7	15	12	14	24	15	17	19	27	26	15	16	14	20	11	11	13	19	30	15	15	14	11	16
TATC-box	cis-acting element involved in gibberellin-responsiveness				1	1			1								1	1	2	1
TC-rich repeats	cis-acting element involved in defense and stress responsiveness	1				1												1		1	1	1	1	1							2		1
TCA-element	cis-acting element involved in salicylic acid responsiveness		1			1	1		1	2		1	1	2	2	2		1	1	2	1	1		1				2
TCCC-motif	part of a light responsive element									1					1					2											2
TCT-motif	part of a light responsive element	1	1	2		1		3	1	3	1		2		1			1	1		2	1	1		1	1					2	2
TGA-element	auxin-responsive element											1		1			1		1				1						2
TGACG-motif	cis-acting regulatory element involved in the MeJA-responsiveness			1				3	2			1				2		1		2			3		2					3		1
Unnamed__1		1		1		1						6	3					1	2	1	3	2	2			1	1			1	1		6
Unnamed__2			1		1	1											1				1		1		1								1
Unnamed__4		3	2	7	8	6	5	5	11	9	2	9	11	5	11	7	10	13	9	9	13	9	7	7	10	11	7	7	8	7	11	7	6
Unnamed__6				1		1	1					1											1
Unnamed__8					1							1					1	1					1
Unnamed__10					1							1					1	1					1
Unnamed__12					1							1					1	1					1
Unnamed__14					1							1					1	1					1
W box			1					1	1			2	1		1	1			2	1			1	1		2		1	2
WUN-motif	wound-responsive element	1	2		2		1			1		1		1		2		1	2		1	1		2			1				1
box S						1																		1			1					1	1
chs-CMA1a	part of a light responsive element													2				1	1		1
chs-CMA2a	part of a light responsive element															1						2
circadian	cis-acting regulatory element involved in circadian control								1	1					1
